# Supplementary material for: Action Observation Plus Sonification. A Novel Therapeutic Protocol for Parkinson’s Patient with Freezing of Gait
Source: Front Neurol. 2018 Jan 4;8:723. doi: 10.3389/fneur.2017.00723 (PMC5758544; doi:10.3389/fneur.2017.00723)
Supplement: Supplementary file 2 [file Data_Sheet_1.ZIP]

Archive with 3 entries (2 files):
- sonification_italy_lrchannels.pd
- __MACOSX/
- __MACOSX/._sonification_italy_lrchannels.pd
