# Supplementary material for: Action Observation Plus Sonification. A Novel Therapeutic Protocol for Parkinson’s Patient with Freezing of Gait
Source: Front Neurol. 2018 Jan 4;8:723. doi: 10.3389/fneur.2017.00723 (PMC5758544; doi:10.3389/fneur.2017.00723)
Supplement: Supplementary file 2 [file Data_Sheet_1.ZIP › sonification_italy_lrchannels.pd]

#N canvas 0 0 1920 1118 12
#X obj -4 177 median 3
#X obj 687 173 median 3
#X obj 455 176 median 3
#X obj 226 174 median 3
#X obj 421 53 ergometer_input COM1
#X floatatom 740 86 5 0 0 0 - - -
#X text 625 63 Connected clients:
#X obj 621 113 netreceive 8080
#X obj -19 14 file_input /file
#X obj 794 61 settings
#X obj 462 785 channel /chan3
#X obj 385 146 unpack f f f f
#X obj 455 206 sonify_scale /scale3
#X obj 686 206 sonify_scale /scale4
#X obj 539 1054 reverb /verb3
#X obj 219 785 channel /chan2
#X obj -29 791 channel /chan1
#X obj 711 779 channel /chan4
#X obj -155 20 master
#X obj 46 1055 reverb /verb2
#X obj 711 538 fm1 /fm1b
#X obj 462 540 fm1 /fm1a
#X text 87 180 Foot L
#X text 312 173 Foot R
#X text 546 177 Wrist L
#X text 765 174 Wrist R
#X obj 226 205 sonify_scale /scale2
#X obj -4 206 sonify_scale /scale1
#X text -57 664 comment
#X text 880 809 comment
#X obj -28 540 fm1 /fm1a1
#X obj 220 541 fm1 /fm1b1
#X text 562 1197 comment
#X connect 0 0 27 0
#X connect 1 0 13 0
#X connect 2 0 12 0
#X connect 3 0 26 0
#X connect 4 0 11 0
#X connect 7 0 11 0
#X connect 7 1 5 0
#X connect 8 0 11 0
#X connect 10 0 14 0
#X connect 10 1 14 1
#X connect 11 0 0 0
#X connect 11 1 3 0
#X connect 11 2 2 0
#X connect 11 3 1 0
#X connect 12 0 21 0
#X connect 13 0 20 0
#X connect 14 0 18 0
#X connect 14 1 18 1
#X connect 15 0 19 0
#X connect 15 1 19 1
#X connect 16 0 19 0
#X connect 16 1 19 1
#X connect 17 0 14 0
#X connect 17 1 14 1
#X connect 19 0 18 0
#X connect 19 1 18 1
#X connect 20 0 17 0
#X connect 21 0 10 0
#X connect 26 0 31 0
#X connect 27 0 30 0
#X connect 30 0 16 0
#X connect 31 0 15 0
